# Supplementary material for: Cross-modal associations between materic painting and classical Spanish music
Source: Front Psychol. 2015 Apr 21;6:424. doi: 10.3389/fpsyg.2015.00424 (PMC4404723; doi:10.3389/fpsyg.2015.00424)
Supplement: Supplementary file 1 [file Presentation1.ZIP]

Archive with 15 entries (15 files):
- 01 villa lobos preludio 4.mp3
- 02 villa lobos mazurka da suite populaire brasilienne.mp3
- 03 recuerdos de la Alambra tarrega.mp3
- 04 asturias.mp3
- 05 variazioni tema di Mozart Sor II var.mp3
- 06 sanz canarios.mp3
- 07 variazioni tema di Mozart Sor Tema.mp3
- 08 variazioni tema di Mozart Sor I var.mp3
- 09 giga ponce.mp3
- 10 sanz espanoletas.mp3
- 11 villa lobos preludio 5 I parte.mp3
- 12 villa lobos preludio 5 II parte.mp3
- 13 leyenda.mp3
- 14 villa lobos studio 6.mp3
- 15 capriccio arabo II.mp3
